# Supplementary material for: Promoter Methylation of PRKCB, ADAMTS12, and NAALAD2 Is Specific to Prostate Cancer and Predicts Biochemical Disease Recurrence
Source: Int J Mol Sci. 2021 Jun 5;22(11):6091. doi: 10.3390/ijms22116091 (PMC8201120; doi:10.3390/ijms22116091)
Supplement: Supplementary file 1 [file ijms-22-06091-s001.zip]

Archive with 1 entries (1 files):
- ijms-1149760 Supplementary materials.pdf
